# Supplementary material for: A simple method to estimate the number of doses to include in a bank of vaccines. The case of Lumpy Skin Disease in France
Source: PLoS One. 2019 Jan 25;14(1):e0210317. doi: 10.1371/journal.pone.0210317 (PMC6347152; doi:10.1371/journal.pone.0210317)
Supplement: S1 File — This is an Excel file containing a macro. (XLSM) [file pone.0210317.s001.xlsm]

## Sheet: Data
Region	Department	Dep. Code	No cattle (dummy data)	surface		Density	Dep. Side	Cattle/country	catte.Cumul	surf/country	Surf.cumul	NCows.Reg	Surf.Reg	NCows2.Reg	Suf.Reg2	NCows3.Reg	Surf.Reg3	DensiRestReg
Auvergne-Rhône-Alpes	Ain	1	5000	5762		0.867754	75.9078	0.0108696	0.0108696	0.0106037	0.0106037	5000	5762			60000	69177	0.867303
Auvergne-Rhône-Alpes	Allier	3	5000	7340		0.681199	85.6738	0.0108696	0.0217391	0.0135077	0.0241114	10000	13102			60000	69177	0.889435
Auvergne-Rhône-Alpes	Ardèche	7	5000	5529		0.904323	74.3572	0.0108696	0.0326087	0.0101749	0.0342864	15000	18631			60000	69177	0.864128
Auvergne-Rhône-Alpes	Cantal	15	5000	5726		0.87321	75.6703	0.0108696	0.0434783	0.0105375	0.0448238	20000	24357			60000	69177	0.866811
Auvergne-Rhône-Alpes	Drôme	26	5000	6530		0.765697	80.8084	0.0108696	0.0543478	0.0120171	0.0568409	25000	30887			60000	69177	0.877935
Auvergne-Rhône-Alpes	Haute-Loire	43	5000	4977		1.00462	70.5479	0.0108696	0.0652174	0.0091591	0.066	30000	35864			60000	69177	0.856698
Auvergne-Rhône-Alpes	Haute-Savoie	74	5000	4388		1.13947	66.242	0.0108696	0.076087	0.00807517	0.0740752	35000	40252			60000	69177	0.84891
Auvergne-Rhône-Alpes	Isère	38	5000	7431		0.672857	86.2032	0.0108696	0.0869565	0.0136752	0.0877503	40000	47683			60000	69177	0.890746
Auvergne-Rhône-Alpes	Loire	42	5000	4781		1.04581	69.1448	0.0108696	0.0978261	0.0087984	0.0965487	45000	52464			60000	69177	0.85409
Auvergne-Rhône-Alpes	Puy-de-Dôme	63	5000	7970		0.627353	89.2749	0.0108696	0.108696	0.0146671	0.111216	50000	60434			60000	69177	0.89859
Auvergne-Rhône-Alpes	Rhône	69	5000	2715		1.84162	52.1057	0.0108696	0.119565	0.00499637	0.116212	55000	63149			60000	69177	0.827541
Auvergne-Rhône-Alpes	Savoie	73	5000	6028		0.829463	77.6402	0.0108696	0.130435	0.0110932	0.127305	60000	69177	60000	69177	60000	69177	0.870956
Bourgogne Franche Comté	Côte d'Or	21	5000	8763		0.570581	93.6109	0.0108696	0.141304	0.0161264	0.143432	5000	8763			40000	47784	0.896953
Bourgogne Franche Comté	Doubs	25	5000	5234		0.955292	72.3464	0.0108696	0.152174	0.00963205	0.153064	10000	13997			40000	47784	0.822562
Bourgogne Franche Comté	Haute Saône	70	5000	5360		0.932836	73.212	0.0108696	0.163043	0.00986393	0.162928	15000	19357			40000	47784	0.825005
Bourgogne Franche Comté	Jura	39	5000	4999		1.0002	70.7036	0.0108696	0.173913	0.00919959	0.172127	20000	24356			40000	47784	0.818044
Bourgogne Franche Comté	Nièvre	58	5000	6817		0.73346	82.5651	0.0108696	0.184783	0.0125452	0.184673	25000	31173			40000	47784	0.854346
Bourgogne Franche Comté	Saône et Loire	71	5000	8575		0.58309	92.6013	0.0108696	0.195652	0.0157804	0.200453	30000	39748			40000	47784	0.892652
Bourgogne Franche Comté	Territoire de Belfort	90	5000	609		8.21018	24.6779	0.0108696	0.206522	0.00112073	0.201574	35000	40357			40000	47784	0.741918
Bourgogne Franche Comté	Yonne	89	5000	7427		0.673219	86.18	0.0108696	0.217391	0.0136678	0.215242	40000	47784	40000	47784	40000	47784	0.86726
Bretagne	Côtes d'Armor	22	5000	6878		0.726956	82.9337	0.0108696	0.228261	0.0126575	0.227899	5000	6878			20000	27209	0.73779
Bretagne	Finistère	29	5000	6733		0.742611	82.0549	0.0108696	0.23913	0.0123906	0.24029	10000	13611			20000	27209	0.732565
Bretagne	Ille-et-Vilaine	35	5000	6775		0.738007	82.3104	0.0108696	0.25	0.0124679	0.252758	15000	20386			20000	27209	0.734071
Bretagne	Morbihan	56	5000	6823		0.732815	82.6015	0.0108696	0.26087	0.0125563	0.265314	20000	27209	20000	27209	20000	27209	0.735799
Centre-Val de Loire	Cher	18	5000	7235		0.691085	85.0588	0.0108696	0.271739	0.0133145	0.278628	5000	7235			30000	39151	0.783306
Centre-Val de Loire	Eure-et-Loir	28	5000	5880		0.85034	76.6812	0.0108696	0.282609	0.0108209	0.289449	10000	13115			30000	39151	0.751405
Centre-Val de Loire	Indre	36	5000	6791		0.736269	82.4075	0.0108696	0.293478	0.0124974	0.301947	15000	19906			30000	39151	0.772559
Centre-Val de Loire	Indre-et-Loire	37	5000	6127		0.81606	78.2752	0.0108696	0.304348	0.0112754	0.313222	20000	26033			30000	39151	0.757025
Centre-Val de Loire	Loiret	45	5000	6775		0.738007	82.3104	0.0108696	0.315217	0.0124679	0.32569	25000	32808			30000	39151	0.772177
Centre-Val de Loire	Loir-et-Cher	41	5000	6343		0.788271	79.643	0.0108696	0.326087	0.0116729	0.337363	30000	39151	30000	39151	30000	39151	0.762009
Corse	Corse du Sud	2A	5000	4014		1.24564	63.3561	0.0108696	0.336957	0.00738691	0.34475	5000	4014			10000	8680	1.07158
Corse	Haute Corse	2B	5000	4666		1.07158	68.3081	0.0108696	0.347826	0.00858677	0.353337	10000	8680	10000	8680	10000	8680	1.24564
Grand Est	Ardennes	8	5000	5229		0.956206	72.3118	0.0108696	0.358696	0.00962285	0.362959	5000	5229			50000	57433	0.862003
Grand Est	Aubes	10	5000	6004		0.832778	77.4855	0.0108696	0.369565	0.0110491	0.374009	10000	11233			50000	57433	0.874993
Grand Est	Bas-Rhin	67	5000	4755		1.05152	68.9565	0.0108696	0.380435	0.00875056	0.382759	15000	15988			50000	57433	0.854247
Grand Est	Haute Marne	52	5000	6211		0.805023	78.8099	0.0108696	0.391304	0.01143	0.394189	20000	22199			50000	57433	0.878529
Grand Est	Haut-Rhin	68	5000	3525		1.41844	59.3717	0.0108696	0.402174	0.00648701	0.400676	25000	25724			50000	57433	0.834756
Grand Est	Marne	51	5000	8162		0.612595	90.3438	0.0108696	0.413043	0.0150204	0.415697	30000	33886			50000	57433	0.913316
Grand Est	Meurthe et Moselle	54	5000	5246		0.953107	72.4293	0.0108696	0.423913	0.00965414	0.425351	35000	39132			50000	57433	0.862284
Grand Est	Meuse	55	5000	6211		0.805023	78.8099	0.0108696	0.434783	0.01143	0.436781	40000	45343			50000	57433	0.878529
Grand Est	Moselle	57	5000	6216		0.804376	78.8416	0.0108696	0.445652	0.0114392	0.44822	45000	51559			50000	57433	0.878615
Grand Est	Vosges	88	5000	5874		0.851209	76.642	0.0108696	0.456522	0.0108098	0.45903	50000	57433	50000	57433	50000	57433	0.872787
Hauts de France	Aisne	2	5000	7369		0.678518	85.8429	0.0108696	0.467391	0.0135611	0.472591	5000	7369			25000	31813	0.818197
Hauts de France	Nord	59	5000	5743		0.870625	75.7826	0.0108696	0.478261	0.0105688	0.48316	10000	13112			25000	31813	0.767165
Hauts de France	Oise	60	5000	5860		0.853242	76.5506	0.0108696	0.48913	0.0107841	0.493944	15000	18972			25000	31813	0.770624
Hauts de France	Pas de Calais	62	5000	6671		0.749513	81.6762	0.0108696	0.5	0.0122765	0.50622	20000	25643			25000	31813	0.795482
Hauts de France	Somme	80	5000	6170		0.810373	78.5493	0.0108696	0.51087	0.0113546	0.517575	25000	31813	25000	31813	25000	31813	0.77994
Ille de France	Essonne	91	5000	1804		2.77162	42.4735	0.0108696	0.521739	0.00331987	0.520895	5000	1804			20000	11249	1.58814
Ille de France	Seine-et-Marne	77	5000	5915		0.845309	76.909	0.0108696	0.532609	0.0108853	0.53178	10000	7719			20000	11249	2.81215
Ille de France	Val d'Oise	95	5000	1246		4.01284	35.2987	0.0108696	0.543478	0.002293	0.534073	15000	8965			20000	11249	1.49955
Ille de France	Yveline	78	5000	2284		2.18914	47.7912	0.0108696	0.554348	0.00420321	0.538276	20000	11249	20000	11249	20000	11249	1.67317
Normandie	Calvados	14	5000	5548		0.901226	74.4849	0.0108696	0.565217	0.0102099	0.548486	5000	5548			25000	29907	0.821052
Normandie	Eure	27	5000	6040		0.827815	77.7174	0.0108696	0.576087	0.0111153	0.559601	10000	11588			25000	29907	0.837977
Normandie	Manche	50	5000	5938		0.842034	77.0584	0.0108696	0.586957	0.0109276	0.570529	15000	17526			25000	29907	0.834411
Normandie	Orne	61	5000	6103		0.819269	78.1217	0.0108696	0.597826	0.0112313	0.58176	20000	23629			25000	29907	0.840195
Normandie	Seine Maritime	76	5000	6278		0.796432	79.2338	0.0108696	0.608696	0.0115533	0.593314	25000	29907	25000	29907	25000	29907	0.846418
Nouvelle Aquitaine	Charente	16	5000	5956		0.83949	77.1751	0.0108696	0.619565	0.0109607	0.604274	5000	5956			60000	84785	0.697713
Nouvelle Aquitaine	Charente-Maritime	17	5000	6864		0.728438	82.8493	0.0108696	0.630435	0.0126317	0.616906	10000	12820			60000	84785	0.705843
Nouvelle Aquitaine	Corrèze	19	5000	5857		0.853679	76.531	0.0108696	0.641304	0.0107786	0.627685	15000	18677			60000	84785	0.696838
Nouvelle Aquitaine	Creuse	23	5000	5565		0.898473	74.5989	0.0108696	0.652174	0.0102412	0.637926	20000	24242			60000	84785	0.694269
Nouvelle Aquitaine	Deux-Sèvre	79	5000	5999		0.833472	77.4532	0.0108696	0.663043	0.0110399	0.648966	25000	30241			60000	84785	0.698094
Nouvelle Aquitaine	Dordogne	24	5000	9060		0.551876	95.184	0.0108696	0.673913	0.016673	0.665639	30000	39301			60000	84785	0.726312
Nouvelle Aquitaine	Gironde	33	5000	10725		0.4662	103.562	0.0108696	0.684783	0.0197371	0.685376	35000	50026			60000	84785	0.742641
Nouvelle Aquitaine	Haute-Vienne	87	5000	5520		0.905797	74.2967	0.0108696	0.695652	0.0101584	0.695534	40000	55546			60000	84785	0.693875
Nouvelle Aquitaine	Landes	40	5000	9243		0.54095	96.1405	0.0108696	0.706522	0.0170098	0.712544	45000	64789			60000	84785	0.728072
Nouvelle Aquitaine	Lot et Garonne	47	5000	5361		0.932662	73.2189	0.0108696	0.717391	0.00986577	0.72241	50000	70150			60000	84785	0.692486
Nouvelle Aquitaine	Pyrénées Atlantiques	64	5000	7645		0.654022	87.4357	0.0108696	0.728261	0.014069	0.736479	55000	77795			60000	84785	0.712989
Nouvelle Aquitaine	Vienne	86	5000	6990		0.715308	83.6062	0.0108696	0.73913	0.0128636	0.749342	60000	84785	60000	84785	60000	84785	0.706986
Occitanie	Ariège	9	5000	4890		1.02249	69.9285	0.0108696	0.75	0.008999	0.758341	5000	4890			65000	72724	0.884512
Occitanie	Aude	11	5000	6139		0.814465	78.3518	0.0108696	0.76087	0.0112975	0.769639	10000	11029			65000	72724	0.901104
Occitanie	Aveyron	12	5000	8735		0.57241	93.4612	0.0108696	0.771739	0.0160749	0.785713	15000	19764			65000	72724	0.937661
Occitanie	Gard	30	5000	5853		0.854263	76.5049	0.0108696	0.782609	0.0107712	0.796485	20000	25617			65000	72724	0.89725
Occitanie	Gers	32	5000	6257		0.799105	79.1012	0.0108696	0.793478	0.0115147	0.807999	25000	31874			65000	72724	0.902704
Occitanie	Haute-Garonne	31	5000	6309		0.792519	79.4292	0.0108696	0.804348	0.0116104	0.81961	30000	38183			65000	72724	0.90341
Occitanie	Hautes-Pyrénées	65	5000	4464		1.12007	66.8132	0.0108696	0.815217	0.00821503	0.827825	35000	42647			65000	72724	0.878992
Occitanie	Hérault	34	5000	6101		0.819538	78.1089	0.0108696	0.826087	0.0112276	0.839052	40000	48748			65000	72724	0.90059
Occitanie	Lot	46	5000	5217		0.958405	72.2288	0.0108696	0.836957	0.00960077	0.848653	45000	53965			65000	72724	0.888797
Occitanie	Lozère	48	5000	5167		0.96768	71.8818	0.0108696	0.847826	0.00950875	0.858162	50000	59132			65000	72724	0.888139
Occitanie	Pyrénées Orientales	66	5000	4116		1.21477	64.1561	0.0108696	0.858696	0.00757461	0.865736	55000	63248			65000	72724	0.874534
Occitanie	Tarn	81	5000	5758		0.868357	75.8815	0.0108696	0.869565	0.0105964	0.876333	60000	69006			65000	72724	0.895977
Occitanie	Tarn et Garonne	82	5000	3718		1.34481	60.9754	0.0108696	0.880435	0.00684218	0.883175	65000	72724	65000	72724	65000	72724	0.86949
Pays de la Loire	Loire Atlantique	44	5000	6815		0.733676	82.553	0.0108696	0.891304	0.0125415	0.895717	5000	6815			25000	32082	0.791546
Pays de la Loire	Maine-et-Loire	49	5000	7166		0.697739	84.6522	0.0108696	0.902174	0.0131875	0.908904	10000	13981			25000	32082	0.802697
Pays de la Loire	Mayenne	53	5000	5175		0.966184	71.9375	0.0108696	0.913043	0.00952348	0.918428	15000	19156			25000	32082	0.743301
Pays de la Loire	Sarthe	72	5000	6206		0.805672	78.7782	0.0108696	0.923913	0.0114208	0.929848	20000	25362			25000	32082	0.772917
Pays de la Loire	Vendée	85	5000	6720		0.744048	81.9756	0.0108696	0.934783	0.0123667	0.942215	25000	32082	25000	32082	25000	32082	0.788581
Provence-Alpes-Côte d'Azur	Alpes de Hautes provence	4	5000	6925		0.722022	83.2166	0.0108696	0.945652	0.012744	0.954959	5000	6925			30000	31400	1.02145
Provence-Alpes-Côte d'Azur	Alpes Maritimes	6	5000	4299		1.16306	65.5668	0.0108696	0.956522	0.00791139	0.96287	10000	11224			30000	31400	0.922475
Provence-Alpes-Côte d'Azur	Bouches du Rhône	13	5000	5087		0.982898	71.3232	0.0108696	0.967391	0.00936153	0.972232	15000	16311			30000	31400	0.950101
Provence-Alpes-Côte d'Azur	Hautes Alpes	5	5000	5549		0.901063	74.4916	0.0108696	0.978261	0.0102117	0.982444	20000	21860			30000	31400	0.967081
Provence-Alpes-Côte d'Azur	Var	83	5000	5973		0.8371	77.2852	0.0108696	0.98913	0.010992	0.993436	25000	27833			30000	31400	0.983207
Provence-Alpes-Côte d'Azur	Vaucluse	84	5000	3567		1.40174	59.7244	0.0108696	1	0.0065643	1	30000	31400	30000	31400	30000	31400	0.898214
						0.846531

## Sheet: Calculations
										# Vaccines:	263347	Department:	Ain
	Spreadsheet to calculate the vaccine stock for a given disease								Output:		609594		Allier
											609641		Allier
	Data to be included in the "data" sheet:										478533		Allier
	Region	In alphabetic order									503616		Allier
	Department										609641		Allier
	Dep. Code	(optional)									609641		Allier
	No cattle	Number of cattle in the department									80956		Ardèche
	surface	Surface of the department									703682		Cantal
											491535		Cantal
											540139		Cantal
	Parameters				Summary data of the country						556826		Cantal
	Virus dispersion (per week)		7.3		Number of departments:		92				542049		Cantal
	Total no of weeks		7		Total number of cattle:		460000				180374		Drôme
	distance		51.1		Surface (country)		543394				366932		Haute-Loire
	simulations		10000								210372		Haute-Savoie
											240476		Isère
											172448		Isère
	Results:										518690		Loire
		Mediane	75%	95%	95%						506725		Loire
	vaccines:	443044	609641	751618	945588						487934		Loire
											369070		Puy-de-Dôme
											369070		Puy-de-Dôme
	Instructions:										346551		Puy-de-Dôme
	Fulfil the data of the country in the sheet "Data". You have to put the data of the country exactly in the										360644		Puy-de-Dôme
	corresponding columns (from A to E):										319093		Rhône
		Region: Column A									97573		Savoie
		Department: Column B									252305		Côte d'Or
		Number of cattle in the department: Column D									264719		Côte d'Or
		Surface of the department: Column E									372241		Doubs
	Define the number of weeks to vaccinate all animals										359928		Doubs
	Define the dispersion of the virus per week (7.3 for Lumpy Skin, according to Mercier et al 2017)										317590		Haute Saône
	Write the number of simulations and press "calculations"										316216		Haute Saône
											248537		Jura
											254899		Jura
											425955		Nièvre
											437784		Nièvre
											424891		Nièvre
											443390		Nièvre
											617439		Saône et Loire
											481096		Saône et Loire
											617439		Saône et Loire
											602441		Saône et Loire
											617439		Saône et Loire
											617439		Saône et Loire
											288068		Territoire de Belfort
											154979		Yonne
											636605		Côtes d'Armor
											632971		Côtes d'Armor
											636605		Côtes d'Armor
											632643		Côtes d'Armor
											636605		Côtes d'Armor
											562757		Finistère
											562660		Finistère
											562660		Finistère
											564105		Finistère
											585039		Finistère
											736242		Ille-et-Vilaine
											793352		Ille-et-Vilaine
											793352		Ille-et-Vilaine
											753528		Ille-et-Vilaine
											776270		Ille-et-Vilaine
											751406		Ille-et-Vilaine
											790284		Ille-et-Vilaine
											491178		Morbihan
											566462		Morbihan
											491178		Morbihan
											491945		Morbihan
											203425		Cher
											203425		Cher
											56818		Eure-et-Loir
											212911		Indre
											284401		Indre
											111099		Indre-et-Loire
											49142		Loiret
											70775		Loir-et-Cher
											51313		Corse du Sud
											68634		Haute Corse
											347033		Ardennes
											145065		Aubes
											184189		Bas-Rhin
											269012		Haute Marne
											179091		Haut-Rhin
											68723		Marne
											311164		Meurthe et Moselle
											302921		Meuse
											306110		Meuse
											313459		Meuse
											302294		Moselle
											341159		Moselle
											336644		Vosges
											351515		Vosges
											313048		Vosges
											282545		Aisne
											229687		Aisne
											429850		Nord
											454741		Nord
											382820		Nord
											162497		Oise
											447768		Pas de Calais
											373217		Pas de Calais
											447768		Pas de Calais
											433801		Pas de Calais
											298035		Somme
											295361		Somme
											11898		Essonne
											24419		Seine-et-Marne
											24326		Val d'Oise
											21180		Yveline
											599832		Calvados
											228437		Eure
											1043148		Manche
											966512		Manche
											836007		Manche
											1036621		Manche
											1043148		Manche
											1043148		Manche
											1039867		Manche
											856777		Manche
											628297		Orne
											628839		Orne
											621539		Orne
											626827		Orne
											625658		Orne
											593070		Seine Maritime
											603885		Seine Maritime
											593070		Seine Maritime
											605545		Seine Maritime
											607916		Seine Maritime
											230255		Charente
											170085		Charente-Maritime
											129447		Charente-Maritime
											424431		Corrèze
											422872		Corrèze
											442698		Corrèze
											476290		Creuse
											459987		Creuse
											654223		Creuse
											525231		Creuse
											503182		Deux-Sèvre
											503182		Deux-Sèvre
											485462		Deux-Sèvre
											503182		Deux-Sèvre
											230751		Dordogne
											233963		Dordogne
											244341		Dordogne
											155540		Gironde
											533316		Haute-Vienne
											492601		Haute-Vienne
											433882		Haute-Vienne
											56326		Landes
											196076		Lot et Garonne
											329750		Pyrénées Atlantiques
											308679		Pyrénées Atlantiques
											318171		Pyrénées Atlantiques
											222577		Vienne
											215392		Vienne
											146618		Ariège
											34550		Aude
											323414		Aveyron
											320392		Aveyron
											452954		Aveyron
											379877		Aveyron
											25323		Gard
											159090		Gers
											156385		Haute-Garonne
											197107		Hautes-Pyrénées
											15547		Hérault
											193325		Lot
											216960		Lozère
											28364		Pyrénées Orientales
											219361		Tarn
											160904		Tarn et Garonne
											622345		Loire Atlantique
											628185		Loire Atlantique
											617118		Loire Atlantique
											608972		Loire Atlantique
											603451		Maine-et-Loire
											601014		Maine-et-Loire
											630146		Maine-et-Loire
											601014		Maine-et-Loire
											601135		Maine-et-Loire
											926964		Mayenne
											1015478		Mayenne
											944487		Mayenne
											991583		Mayenne
											987400		Mayenne
											1012019		Mayenne
											938775		Mayenne
											560333		Sarthe
											486887		Sarthe
											439128		Sarthe
											746890		Vendée
											750022		Vendée
											724119		Vendée
											723310		Vendée
											698661		Vendée
											748688		Vendée
											710672		Vendée
											16029		Alpes de Hautes provence
