# Supplementary material for: A simple method to estimate the number of doses to include in a bank of vaccines. The case of Lumpy Skin Disease in France
Source: PLoS One. 2019 Jan 25;14(1):e0210317. doi: 10.1371/journal.pone.0210317 (PMC6347152; doi:10.1371/journal.pone.0210317)
Supplement: S2 File — It is a self-made dataset (a csv file) with the structure needed for the census data to run the model. (CSV) [file pone.0210317.s002.csv]

MAPNUM	Dep	CATHERDS	CATHEADS
1	Bas-Rhin	500	5000
2	Haut-Rhin	500	5000
3	Dordogne	500	5000
4	Gironde	500	5000
5	Landes	500	5000
6	Lot et Garonne	500	5000
7	Pyrénées Atlantiques	500	5000
8	Allier	500	5000
9	Cantal	500	5000
10	Haute-Loire	500	5000
11	Puy-de-Dôme	500	5000
12	Essonne	500	5000
13	Hauts-de-Seine	500	5000
14	Paris	500	5000
15	Seine-et-Marne	500	5000
16	Seine-Saint-Denis	500	5000
17	Val d'Oise	500	5000
18	Val-de-Marne	500	5000
19	Yveline	500	5000
20	Calvados	500	5000
21	Manche	500	5000
22	Orne	500	5000
23	Côte d'Or	500	5000
24	Nièvre	500	5000
25	Saône et Loire	500	5000
26	Yonne	500	5000
27	Côtes d'Armor	500	5000
28	Finistère	500	5000
29	Ille-et-Vilaine	500	5000
30	Morbihan	500	5000
31	Cher	500	5000
32	Eure-et-Loir	500	5000
33	Indre-et-Loire	500	5000
34	Indre	500	5000
35	Loir-et-Cher	500	5000
36	Loiret	500	5000
37	Ardennes	500	5000
38	Aubes	500	5000
39	Haute Marne	500	5000
40	Marne	500	5000
41	Corse du Sud	500	5000
42	Haute Corse	500	5000
43	Doubs	500	5000
44	Haute Saône	500	5000
45	Jura	500	5000
46	Territoire de Belfort	500	5000
47	Eure	500	5000
48	Seine Maritime	500	5000
49	Aude	500	5000
50	Gard	500	5000
51	Hérault	500	5000
52	Lozère	500	5000
53	Pyrénées Orientales	500	5000
54	Corrèze	500	5000
55	Creuse	500	5000
56	Haute-Vienne	500	5000
57	Meurthe et Moselle	500	5000
58	Meuse	500	5000
59	Moselle	500	5000
60	Vosges	500	5000
61	Ariège	500	5000
62	Aveyron	500	5000
63	Gers	500	5000
64	Haute-Garonne	500	5000
65	Hautes-Pyrénées	500	5000
66	Lot	500	5000
67	Tarn et Garonne	500	5000
68	Tarn	500	5000
69	Nord	500	5000
70	Pas de Calais	500	5000
71	Loire Atlantique	500	5000
72	Maine-et-Loire	500	5000
73	Mayenne	500	5000
74	Sarthe	500	5000
75	Vendée	500	5000
76	Aisne	500	5000
77	Oise	500	5000
78	Somme	500	5000
79	Charente-Maritime	500	5000
80	Charente	500	5000
81	Deux-Sèvre	500	5000
82	Vienne	500	5000
83	Alpes de Hautes provence	500	5000
84	Alpes Maritimes	500	5000
85	Bouches du Rhône	500	5000
86	Hautes Alpes	500	5000
87	Var	500	5000
88	Vaucluse	500	5000
89	Ain	500	5000
90	Ardèche	500	5000
91	Drôme	500	5000
92	Haute-Savoie	500	5000
93	Isère	500	5000
94	Loire	500	5000
95	Rhône	500	5000
96	Savoie	500	5000
